# Supplementary material for: Discovery of a putative blood-based protein signature associated with response to ALK tyrosine kinase inhibition
Source: Clin Proteomics. 2020 Feb 7;17:5. doi: 10.1186/s12014-020-9269-6 (PMC7006423; doi:10.1186/s12014-020-9269-6)
Supplement: Supplementary file 7 — Additional file 7: Table S4. Normalized log2LH ratio of all the proteins measured in all baseline samples. [file 12014_2020_9269_MOESM7_ESM.xlsx]

## Sheet: qcroc05_data.norm_12
Table 4. Normalized log2LH ratio of all the proteins measured in all baseline samples.
Protein	001-Poor	002-Normal	003-Normal	004-Poor	006-Long	007-Normal	009-Long	011-Poor	012-Normal	013-Long	015-Normal	016-Long	017-Normal	018-Normal	020-Normal	022-Poor	024-Long	025-Long	026-Normal
8ODP_HUMAN	NA	NA	NA	NA	NA	NA	NA	NA	NA	NA	NA	NA	NA	NA	NA	NA	NA	NA	NA
A2AP_HUMAN	-4.52104	-3.64547	-3.93812	-3.641	NA	-4.21935	-3.913	-3.83921	-4.12621	-3.50255	-4.07804	-4.39301	-4.14902	-4.01821	-4.50669	-3.49343	-3.95101	-3.90449	-4.12854
AACT_HUMAN	-2.75321	-3.73093	-3.61041	-3.51332	-3.254	-3.52098	-3.69394	-3.48332	-2.89601	-3.08306	-3.186	-3.73616	-3.48121	-3.33108	-2.2071	-2.86984	-3.09567	-3.4499	-3.02731
ACSL4_HUMAN	NA	NA	NA	NA	NA	NA	NA	NA	NA	NA	NA	NA	NA	NA	NA	NA	NA	NA	NA
ACTN2_HUMAN	NA	NA	NA	NA	NA	NA	NA	NA	NA	NA	NA	NA	NA	NA	NA	NA	NA	NA	NA
ADH7_HUMAN	NA	NA	NA	NA	NA	NA	NA	NA	NA	NA	NA	NA	NA	NA	NA	NA	NA	NA	NA
ADIPO_HUMAN	NA	NA	NA	NA	NA	NA	NA	NA	NA	NA	NA	NA	NA	NA	NA	NA	NA	NA	NA
AEBP1_HUMAN	NA	NA	NA	NA	NA	NA	NA	NA	NA	NA	NA	NA	NA	NA	NA	NA	NA	NA	NA
AGM1_HUMAN	NA	NA	NA	NA	NA	NA	NA	NA	NA	NA	NA	NA	NA	NA	NA	NA	NA	NA	NA
AGRIN_HUMAN	-7.28743	-6.74448	NA	-6.83635	-6.91394	-7.12454	NA	-8.08394	-7.1436	-7.61379	-7.14085	NA	-7.4767	-6.99855	-7.19301	-5.98068	-6.07194	-6.85461	-6.87956
AHNK_HUMAN	NA	NA	NA	NA	NA	NA	NA	NA	NA	NA	NA	NA	NA	NA	NA	NA	NA	NA	NA
AHNK2_HUMAN	NA	NA	NA	NA	NA	NA	NA	NA	NA	NA	NA	NA	NA	NA	NA	NA	NA	NA	NA
AIM1_HUMAN	NA	NA	NA	NA	NA	NA	NA	NA	NA	NA	NA	NA	NA	NA	NA	NA	NA	NA	NA
AK1BA_HUMAN	NA	NA	NA	NA	NA	NA	NA	NA	NA	NA	NA	NA	NA	NA	NA	NA	NA	NA	NA
AL1B1_HUMAN	NA	NA	NA	NA	NA	NA	NA	NA	NA	NA	NA	NA	NA	NA	NA	NA	NA	NA	NA
AL3A1_HUMAN	NA	NA	NA	NA	NA	NA	NA	NA	NA	NA	NA	NA	NA	NA	NA	NA	NA	NA	NA
ALDOA_HUMAN	-3.72928	-3.86833	-3.26293	-2.71403	-3.78425	-3.29633	-2.42435	-3.2418	-3.23535	-3.30772	-2.53365	-2.94978	-2.50317	-3.24379	-1.92729	-2.31469	-2.68124	-2.76966	-3.61386
ALDOC_HUMAN	-5.15669	-5.49468	NA	-3.99329	-5.2506	-5.28241	-3.3848	-3.11435	-4.56577	-4.09612	-2.72218	-3.98374	-4.86657	NA	-3.14277	-5.10502	-3.6974	-4.27337	-5.09684
ALK_HUMAN	NA	NA	NA	NA	NA	NA	NA	NA	NA	NA	NA	NA	NA	NA	NA	NA	NA	NA	NA
AMBP_HUMAN	0.0515033	-0.429743	-0.298547	-0.0509823	-0.166221	-0.284737	-0.254355	-0.481404	-0.692204	-0.386779	-0.459514	0.0165164	-0.330415	-0.244798	-0.734503	-0.51695	-0.275576	-0.431692	-0.120968
AMRP_HUMAN	NA	NA	NA	NA	NA	NA	NA	NA	NA	NA	NA	NA	NA	NA	NA	NA	NA	NA	NA
AMY1_HUMAN	-7.79349	NA	-6.55803	-6.92811	NA	-8.66195	-5.29041	-9.28466	-7.96446	-8.73872	-8.88537	-7.94654	-7.58075	-7.89441	-7.25658	-8.99719	-7.75626	-7.27932	-7.5455
ANGT_HUMAN	0.582337	0.256564	2.17365	0.229674	-0.364526	-0.89072	-0.84212	0.209361	-0.574113	-0.205128	-0.780914	-0.737335	-0.83999	-0.28753	-1.81596	1.6329	-0.906921	0.604724	-1.16176
ANK3_HUMAN	NA	NA	NA	NA	NA	NA	NA	NA	NA	NA	NA	NA	NA	NA	NA	NA	NA	NA	NA
ANT3_HUMAN	NA	NA	NA	NA	NA	NA	NA	NA	NA	NA	NA	NA	NA	NA	NA	NA	NA	NA	NA
ANXA2_HUMAN	NA	NA	NA	NA	NA	NA	NA	NA	NA	NA	NA	NA	NA	NA	NA	NA	NA	NA	NA
APOA_HUMAN	-5.15823	-2.43806	-0.315743	-3.32587	-4.42754	-0.826765	-3.01038	-5.70693	-4.13386	-2.83436	-2.34459	-4.01384	-6.22646	-5.15225	2.65259	-1.39841	-2.65374	-2.10566	-1.13329
APOA1_HUMAN	5.6199	6.9173	7.93534	7.12511	6.7198	5.22759	5.3963	6.19253	5.838	6.56153	6.18939	5.7024	5.07563	6.29029	6.05444	6.82511	5.81702	6.69711	5.96387
APOA2_HUMAN	2.91248	4.24902	4.60728	3.81356	3.7708	1.518	2.39658	2.33847	2.63567	2.87373	2.69416	2.74196	2.11329	3.55004	2.80131	2.88276	2.80958	3.65246	2.46443
APOA4_HUMAN	4.86642	4.12852	5.31803	5.55291	4.70443	3.12049	4.46012	4.66857	4.13309	4.41641	4.72519	4.85414	4.20624	5.0271	4.83034	5.07573	5.70645	5.27502	4.019
APOC3_HUMAN	3.27682	2.08422	3.0251	3.43609	2.81841	0.78702	0.670764	1.15954	-0.152429	2.2389	2.62364	1.42425	1.22791	4.73408	2.34565	3.30866	1.0213	1.79752	0.781685
APOE_HUMAN	1.9813	2.19001	1.94615	2.58038	1.73075	1.0589	1.82061	2.32502	0.871027	2.15666	1.76852	1.72371	1.54001	2.22644	1.69879	2.35325	1.83599	1.83437	1.09749
APOH_HUMAN	NA	NA	NA	NA	NA	NA	NA	NA	NA	NA	NA	NA	NA	NA	NA	NA	NA	NA	NA
APOL1_HUMAN	-2.08563	-2.98342	-1.57729	-0.983469	-0.862727	-1.52911	-1.37931	-0.280024	-1.11188	-2.65212	-1.20643	-2.31006	-1.65984	-1.44294	-2.30966	-0.652743	-1.05847	-1.87345	-1.9936
ARK73_HUMAN	NA	NA	NA	NA	NA	NA	NA	NA	NA	NA	NA	NA	NA	NA	NA	NA	NA	NA	NA
ARL8B_HUMAN	NA	NA	NA	NA	NA	NA	NA	NA	NA	NA	NA	NA	NA	NA	NA	NA	NA	NA	NA
ARLY_HUMAN	-6.98507	-5.66834	-6.95679	NA	-7.50018	NA	NA	-4.2063	-6.53941	-6.47954	-7.37711	-7.11773	-7.27841	-6.83501	NA	-6.01006	-4.76987	-6.72813	NA
ASSY_HUMAN	-3.59081	-2.54933	-1.80068	-2.70793	-3.06832	-4.94306	NA	-3.21053	-3.775	-3.83311	-3.41495	-3.9594	-5.06291	-3.18882	-3.88349	-3.64276	-3.62386	-3.27747	NA
B2MG_HUMAN	2.12137	0.865239	1.51193	0.655439	1.23605	1.36025	1.27772	0.376996	0.91782	1.3337	0.893956	2.236	1.3757	1.24886	1.18451	1.4097	1.68187	1.24167	1.41805
BACH_HUMAN	NA	NA	NA	NA	NA	NA	NA	NA	NA	NA	NA	NA	NA	NA	NA	NA	NA	NA	NA
BGH3_HUMAN	-0.848338	-1.22501	-0.660819	-0.879821	-1.06628	-2.02969	-0.898082	-1.03458	-1.05769	-1.25323	-1.45991	-0.77357	-1.40313	-1.159	-1.51778	-0.152532	-0.728279	-1.26888	-1.44155
BPI_HUMAN	NA	NA	NA	NA	NA	NA	NA	NA	NA	NA	NA	NA	NA	NA	NA	NA	NA	NA	NA
BST1_HUMAN	-0.930714	-0.580643	-1.18753	-2.38417	-0.930814	-4.28029	-0.287314	-1.03669	-1.41018	-0.901507	-0.979476	-0.474365	-1.85588	-0.768578	-0.791527	-4.54451	-0.76239	0.308472	-0.64483
C1QB_HUMAN	NA	NA	NA	NA	NA	NA	NA	NA	NA	NA	NA	NA	NA	NA	NA	NA	NA	NA	NA
C1QC_HUMAN	-4.19677	-3.46415	-4.7437	-3.42039	-3.34018	-3.84051	-3.20813	-5.0452	-3.39354	-3.62071	-3.69697	-3.52075	-3.33341	-4.40632	-3.66136	-2.69085	-3.25636	-3.42114	-3.17394
C1QR1_HUMAN	-1.51795	-1.86426	-0.544917	-2.36738	-1.74628	-1.91593	-0.957359	-2.48647	-2.32558	-1.94392	-1.68501	-1.15612	-1.92671	-1.616	-1.42415	-2.38215	-1.3616	-0.41466	-2.22512
C1R_HUMAN	1.63004	2.34395	1.87465	1.79509	1.9989	1.65905	2.00643	1.02353	1.71112	2.08235	2.06465	1.46904	1.84283	1.88315	1.8907	2.52563	2.17704	1.93233	1.63689
CAD13_HUMAN	-2.56912	-3.08733	-3.26557	-4.6803	-6.91155	-4.26146	-4.69363	NA	-5.3348	-4.11689	-4.4396	-3.90174	-4.27739	-2.68947	-4.28953	-5.28745	-3.92237	-3.33749	-5.61442
CALL3_HUMAN	NA	NA	NA	NA	NA	NA	NA	NA	NA	NA	NA	NA	NA	NA	NA	NA	NA	NA	NA
CALL5_HUMAN	NA	NA	NA	NA	NA	NA	NA	NA	NA	NA	NA	NA	NA	NA	NA	NA	NA	NA	NA
CASP1_HUMAN	NA	NA	NA	NA	NA	NA	NA	NA	NA	NA	NA	NA	NA	NA	NA	NA	NA	NA	NA
CATC_HUMAN	-3.70419	-3.65813	-2.4298	-4.03338	-2.46983	-4.59194	-3.18152	-3.044	-2.78063	-5.18157	-3.4017	-3.70481	-3.38735	-2.48669	-2.56696	-2.88954	-2.98224	-3.926	-3.71786
CATD_HUMAN	-2.97726	-3.17618	-3.14294	NA	-2.88162	-2.58558	-3.72483	-3.32585	-4.73125	NA	-3.25832	-2.86244	-2.57817	NA	-3.61162	NA	-2.5452	NA	-4.74745
CBPB2_HUMAN	1.87124	1.69951	1.44479	1.76212	1.51456	1.19508	1.58662	2.19323	1.88063	1.86296	1.85049	1.55946	1.50921	1.40153	1.27644	2.32655	1.78803	1.78361	1.59248
CBPD_HUMAN	-2.97401	-6.29108	-2.56678	-4.3729	-5.29174	-4.85424	-4.49638	-6.13845	-4.03348	-6.47208	-5.59002	NA	-4.97129	NA	-5.53065	-3.9371	-4.3187	-4.84369	-5.28725
CBR1_HUMAN	-6.77083	NA	-5.74117	-5.68191	NA	NA	-5.06847	-5.84325	-5.17812	NA	-5.47586	-5.48488	NA	-5.349	-5.19352	-5.45929	NA	-5.17684	-6.27852
CD14_HUMAN	2.1455	0.933276	0.800768	0.419579	0.683042	0.324866	0.556198	0.256447	0.779143	0.379832	2.11576	0.756149	0.644919	0.490929	0.186785	0.736972	0.759476	1.10071	0.18342
CD2AP_HUMAN	NA	NA	NA	NA	NA	NA	NA	NA	NA	NA	NA	NA	NA	NA	NA	NA	NA	NA	NA
CD48_HUMAN	NA	NA	NA	NA	NA	NA	NA	NA	NA	NA	NA	NA	NA	NA	NA	NA	NA	NA	NA
CD59_HUMAN	NA	NA	NA	NA	NA	NA	NA	NA	NA	NA	NA	NA	NA	NA	NA	NA	NA	NA	NA
CD5L_HUMAN	-3.25164	-2.41917	-2.68933	-1.96391	1.57427	-2.63532	-1.91596	-1.04372	-0.686819	-2.16867	-1.50176	-1.12431	-2.48642	-3.33864	-1.41787	-3.35777	-1.32781	-2.40326	-2.91152
CDK1_HUMAN	NA	NA	NA	NA	NA	NA	NA	NA	NA	NA	NA	NA	NA	NA	NA	NA	NA	NA	NA
CERU_HUMAN	0.558626	1.2221	2.12678	-0.506562	0.33631	1.11726	1.33753	0.662795	1.83703	0.499699	0.462228	1.03883	1.44576	-0.271277	0.19332	1.88272	-0.109672	0.73463	0.912799
CFAB_HUMAN	NA	NA	NA	NA	NA	NA	NA	NA	NA	NA	NA	NA	NA	NA	NA	NA	NA	NA	NA
CH60_HUMAN	NA	NA	NA	NA	NA	NA	NA	NA	NA	NA	NA	NA	NA	NA	NA	NA	NA	NA	NA
CHIT1_HUMAN	NA	NA	NA	NA	NA	NA	NA	NA	NA	NA	NA	NA	NA	NA	NA	NA	NA	NA	NA
CLIC6_HUMAN	NA	NA	NA	NA	NA	NA	NA	NA	NA	NA	NA	NA	NA	NA	NA	NA	NA	NA	NA
CLUS_HUMAN	0.625556	0.547551	0.241389	0.297593	-0.0436797	-0.578145	0.596898	-0.222228	-0.0377727	0.710906	0.251006	0.107032	0.164397	1.08436	0.0095963	0.656437	0.570107	0.584632	0.181798
CNOT1_HUMAN	NA	NA	NA	NA	NA	NA	NA	NA	NA	NA	NA	NA	NA	NA	NA	NA	NA	NA	NA
CO1A1_HUMAN	-4.3826	-4.10569	-4.0693	-3.83668	-4.38752	-4.89103	-3.67019	-5.54216	-3.937	-5.50925	-4.21154	-3.50008	-4.44766	-4.80475	-4.23901	-5.5585	-3.32558	-2.97125	-4.18571
CO1A2_HUMAN	NA	-5.27911	-4.74191	NA	-4.96127	-7.70779	-4.40989	-6.25882	-6.71629	-5.66281	-4.94645	-4.68012	NA	-5.41114	-4.75429	-5.68941	-4.26563	NA	-5.65998
CO3_HUMAN	6.55785	1.32211	0.417749	1.30223	0.960998	1.02278	0.834011	1.16102	1.19113	0.714475	0.650096	5.57148	1.09017	1.46214	0.853478	1.65603	1.01227	0.758963	6.42587
CO3A1_HUMAN	NA	NA	NA	NA	NA	NA	NA	NA	NA	NA	NA	NA	NA	NA	NA	NA	NA	NA	NA
CO5_HUMAN	-5.89228	-4.36939	-4.63006	-4.73137	NA	-5.21102	-5.38263	-4.97788	-5.06197	-5.15624	-4.97784	-5.68038	-5.13672	-5.78242	-5.92599	-3.96159	-5.13922	-5.07004	-5.32322
CO6A1_HUMAN	-3.44726	-3.32357	-2.86195	-4.65961	-3.23801	-4.53278	-2.25634	-3.76846	-3.44847	-3.48244	-3.16816	-2.90276	-3.48256	-3.61364	-2.64983	-3.39038	-2.57244	-2.51938	-2.94145
CO7_HUMAN	NA	NA	NA	NA	NA	NA	NA	NA	NA	NA	NA	NA	NA	NA	NA	NA	NA	NA	NA
CO8B_HUMAN	-4.07711	-3.75476	-4.60397	NA	-6.03371	NA	-4.473	-4.31867	NA	-4.69038	-4.10791	-4.00378	-4.76005	-4.6146	-7.14117	NA	-5.3413	-3.50107	-4.52641
CO9_HUMAN	-3.11796	-3.00365	-2.80371	-2.2399	-3.1665	-2.6315	-2.92687	-2.84672	-2.35624	-2.85428	-3.30794	-3.23176	-2.94391	-3.44919	-3.66011	-1.00882	-2.92933	-3.10911	-3.14834
COEA1_HUMAN	NA	NA	NA	NA	NA	NA	NA	NA	NA	NA	NA	NA	NA	NA	NA	NA	NA	NA	NA
COIA1_HUMAN	-3.45183	-3.87533	-3.3609	-4.10409	-3.68984	-3.87281	-4.71441	-4.12251	-4.20922	NA	-3.93569	-3.12095	-3.87949	NA	-4.24216	-3.79463	-3.71871	-4.0537	-3.7908
CRK_HUMAN	NA	NA	NA	NA	NA	NA	NA	NA	NA	NA	NA	NA	NA	NA	NA	NA	NA	NA	NA
CRP_HUMAN	0.738169	-0.150953	-0.782626	-1.92283	-1.80384	1.93141	-0.655287	1.80696	2.08478	-1.56335	-1.05988	-2.35263	1.37426	-1.04387	-2.05131	2.37957	0.953899	-0.534281	-0.056204
CRYAB_HUMAN	NA	NA	NA	NA	NA	NA	NA	NA	NA	NA	NA	NA	NA	NA	NA	NA	NA	NA	NA
CSK_HUMAN	NA	NA	NA	NA	NA	NA	NA	NA	NA	NA	NA	NA	NA	NA	NA	NA	NA	NA	NA
CSKP_HUMAN	NA	NA	NA	NA	NA	NA	NA	NA	NA	NA	NA	NA	NA	NA	NA	NA	NA	NA	NA
CSPG2_HUMAN	-6.38403	-5.35597	-5.51987	-5.01395	-5.75562	-6.48971	-5.24165	-4.78519	-5.54364	-5.85316	-4.27165	-4.5047	NA	-6.43804	-5.87	-5.02116	-3.6609	-5.39048	-6.40907
CTNB1_HUMAN	NA	NA	NA	NA	NA	NA	NA	NA	NA	NA	NA	NA	NA	NA	NA	NA	NA	NA	NA
CUL3_HUMAN	NA	NA	NA	NA	NA	NA	NA	NA	NA	NA	NA	NA	NA	NA	NA	NA	NA	NA	NA
CUL4B_HUMAN	NA	NA	NA	NA	NA	NA	NA	NA	NA	NA	NA	NA	NA	NA	NA	NA	NA	NA	NA
DDAH1_HUMAN	NA	NA	NA	NA	NA	NA	NA	NA	NA	NA	NA	NA	NA	NA	NA	NA	NA	NA	NA
DESP_HUMAN	NA	NA	NA	NA	NA	NA	NA	NA	NA	NA	NA	NA	NA	NA	NA	NA	NA	NA	NA
DPP3_HUMAN	NA	NA	NA	NA	NA	NA	NA	NA	NA	NA	NA	NA	NA	NA	NA	NA	NA	NA	NA
DPP4_HUMAN	-3.60321	NA	-3.2295	-3.54476	-3.08805	-6.09611	NA	-3.73545	-3.56238	-3.04414	NA	-2.94803	NA	-3.21937	-2.97806	-4.01203	-2.45123	-2.39928	-4.08665
DYN2_HUMAN	NA	NA	NA	NA	NA	NA	NA	NA	NA	NA	NA	NA	NA	NA	NA	NA	NA	NA	NA
E41L1_HUMAN	NA	NA	NA	NA	NA	NA	NA	NA	NA	NA	NA	NA	NA	NA	NA	NA	NA	NA	NA
EGF_HUMAN	NA	NA	NA	NA	NA	NA	NA	NA	NA	NA	NA	NA	NA	NA	NA	NA	NA	NA	NA
EGFR_HUMAN	-4.4894	-3.99113	-3.81519	-4.49611	-3.95721	-4.7782	-4.02339	-4.44017	-4.51323	-4.57222	-3.85872	-4.82212	-4.3892	-4.23262	-4.80953	-4.0732	-3.84852	-4.02493	-4.98935
ELNE_HUMAN	NA	NA	NA	NA	NA	NA	NA	NA	NA	NA	NA	NA	NA	NA	NA	NA	NA	NA	NA
ENOA_HUMAN	NA	-5.38278	-4.59341	-3.69845	-5.47802	-4.30173	-4.08217	-4.6896	-4.49298	-5.81237	-3.17193	-4.37243	-3.69338	-4.41723	-3.13695	-3.89018	-4.58702	-5.60736	-5.03257
ENPL_HUMAN	-0.9607	-0.744815	-1.28046	-0.745625	-1.20953	-1.28729	-0.979722	-0.830766	-1.67633	-1.19918	-1.06441	-1.17646	-0.758841	-1.61431	-0.774888	-0.854145	-0.789484	-0.640105	-1.44431
ERAP2_HUMAN	-3.8277	-3.60841	NA	-3.96407	-4.71815	-4.2314	-3.86552	-4.13649	-5.24975	-5.86821	-4.58697	-4.09137	-3.64795	-3.95012	NA	-6.00629	-7.82548	-3.81374	-6.05445
ERBB2_HUMAN	NA	NA	NA	NA	NA	NA	NA	NA	NA	NA	NA	NA	NA	NA	NA	NA	NA	NA	NA
ERP44_HUMAN	NA	NA	NA	NA	NA	NA	NA	NA	NA	NA	NA	NA	NA	NA	NA	NA	NA	NA	NA
EST1_HUMAN	NA	NA	NA	NA	NA	NA	NA	NA	NA	NA	NA	NA	NA	NA	NA	NA	NA	NA	NA
EVPL_HUMAN	NA	NA	NA	NA	NA	NA	NA	NA	NA	NA	NA	NA	NA	NA	NA	NA	NA	NA	NA
EZRI_HUMAN	-5.75096	-5.18104	-5.97811	NA	-6.23332	-6.55208	-5.25332	-5.58557	-5.92372	-6.4933	-6.01945	NA	NA	-6.39269	-5.76136	-5.38953	-5.52392	-5.46024	-7.91076
F13A_HUMAN	-1.78426	-1.31108	-1.20272	-1.89782	-1.10475	-2.71665	-1.231	-1.35319	-1.5194	-1.20974	-1.7142	-1.45198	-2.55826	-1.607	-2.31991	-2.40755	-0.7479	-0.617907	-2.38307
FA10_HUMAN	3.87551	3.77085	4.07997	4.16069	3.93869	3.46722	4.58879	4.11918	4.07257	4.42573	3.99451	3.88456	3.88029	4.3164	3.9629	4.37031	3.9805	4.67165	3.88123
FA11_HUMAN	-1.2374	-0.672931	-1.61054	-0.513119	-0.768486	-1.30447	0.061747	-0.81272	-1.15726	-0.825348	-0.829645	-1.44252	-1.00349	-1.36879	-1.25183	-0.105043	-0.449155	-1.31087	-1.24494
FA12_HUMAN	2.53589	3.04082	3.00248	2.95147	2.27495	2.34218	2.26528	2.72664	2.06353	2.35859	2.59228	1.38443	2.70852	3.13563	2.73507	3.06314	2.85185	2.54053	2.26826
FA5_HUMAN	-0.0490533	0.187115	-0.0312137	0.539703	-0.359405	0.304515	0.34775	-0.322221	-0.183097	0.0928277	0.353922	-0.0425116	0.253119	0.52813	-0.195597	1.04459	0.50269	-0.359897	0.306911
FA83H_HUMAN	NA	NA	NA	NA	NA	NA	NA	NA	NA	NA	NA	NA	NA	NA	NA	NA	NA	NA	NA
FA9_HUMAN	2.09583	2.09815	1.82119	2.15829	1.69322	2.16051	1.74621	2.15281	1.98623	2.09169	2.05306	1.57988	2.17183	2.27143	1.71035	2.71862	1.89955	1.66807	2.00033
FABP5_HUMAN	NA	NA	NA	NA	NA	NA	NA	NA	NA	NA	NA	NA	NA	NA	NA	NA	NA	NA	NA
FAK1_HUMAN	NA	NA	NA	NA	NA	NA	NA	NA	NA	NA	NA	NA	NA	NA	NA	NA	NA	NA	NA
FAS_HUMAN	NA	NA	NA	NA	NA	NA	NA	NA	NA	NA	NA	NA	NA	NA	NA	NA	NA	NA	NA
FCGBP_HUMAN	-2.43309	-2.45049	-2.90095	-3.39646	-2.63668	-2.7002	-2.3432	-4.92032	-2.66009	-1.7432	-2.92422	-2.29009	-2.91529	-2.9191	-2.97546	-2.05978	-1.88627	-2.62907	-2.97365
FCN3_HUMAN	0.866989	0.922568	0.0671096	0.821751	-0.156864	0.236276	-0.0115776	0.335675	0.122401	0.745002	0.515507	-0.759481	0.239378	1.06164	0.491075	1.72286	1.26016	0.473165	0.372736
FETUA_HUMAN	-5.41177	-5.01122	-5.23247	-6.00095	-5.40862	-5.67892	-5.69733	-5.26022	-5.65489	-4.66044	-5.0174	NA	-5.26694	-5.28864	-5.52693	-5.85293	-5.31172	-5.16727	-5.28315
FGR_HUMAN	NA	NA	NA	NA	NA	NA	NA	NA	NA	NA	NA	NA	NA	NA	NA	NA	NA	NA	NA
FIBB_HUMAN	-4.48299	-2.94963	-4.90733	-3.69598	-4.68203	-3.63145	-5.02191	-2.94187	-3.50971	-4.30274	-3.78444	-5.04419	-4.04646	-4.33014	-5.46402	-3.08261	-4.13185	-4.59345	-3.66231
FIBG_HUMAN	-2.34532	-1.93106	-3.13213	-2.96521	-2.84533	-2.88932	-3.38206	-1.56223	-2.23748	-3.19053	-3.10377	-3.49313	-3.13548	-4.13067	-5.48319	-1.88303	-2.19669	-3.48302	-2.267
FMOD_HUMAN	-5.01386	-4.4652	-4.00195	NA	NA	NA	-3.9994	-4.2721	NA	-5.07609	-5.2244	NA	-5.03192	NA	-4.63628	NA	-4.47182	NA	-4.85166
FPRP_HUMAN	NA	NA	NA	NA	NA	NA	NA	NA	NA	NA	NA	NA	NA	NA	NA	NA	NA	NA	NA
FRIL_HUMAN	-1.08207	-1.34717	-2.27599	NA	-3.08572	0.510203	-1.78449	0.332405	-1.54979	-3.39534	-0.525235	-2.51835	NA	-0.438079	-3.83924	2.02791	-0.0253452	-3.21042	-0.921159
G6PI_HUMAN	-5.17553	-4.58085	-5.26171	-3.79458	NA	NA	NA	-3.24993	NA	-5.48867	NA	NA	-3.46486	-4.8081	NA	-3.13139	NA	-5.24469	NA
GBP6_HUMAN	NA	NA	NA	NA	NA	NA	NA	NA	NA	NA	NA	NA	NA	NA	NA	NA	NA	NA	NA
GCN1L_HUMAN	NA	NA	NA	NA	NA	NA	NA	NA	NA	NA	NA	NA	NA	NA	NA	NA	NA	NA	NA
GELS_HUMAN	5.03499	5.01177	5.0275	4.7227	5.41264	2.48348	4.43367	2.87892	2.76812	5.35607	3.32475	5.21284	5.04005	5.36469	4.83069	3.83886	3.35255	5.9755	4.54889
GLCM_HUMAN	NA	NA	NA	NA	NA	NA	NA	NA	NA	NA	NA	NA	NA	NA	NA	NA	NA	NA	NA
GLYC_HUMAN	NA	NA	NA	NA	NA	NA	NA	NA	NA	NA	NA	NA	NA	NA	NA	NA	NA	NA	NA
GP1BA_HUMAN	-0.819331	-0.695972	-1.51496	-0.270751	-1.09362	-1.86594	-0.322687	-0.626514	-1.02022	-0.0915606	0.0136441	-0.382136	-0.557269	-1.30552	-0.546296	-1.18	-0.442052	0.177639	-0.925418
GPC1_HUMAN	NA	NA	NA	NA	NA	NA	NA	NA	NA	NA	NA	NA	NA	NA	NA	NA	NA	NA	NA
GPC6_HUMAN	NA	NA	NA	NA	NA	NA	NA	NA	NA	NA	NA	NA	NA	NA	NA	NA	NA	NA	NA
GRB2_HUMAN	NA	NA	NA	NA	NA	NA	NA	NA	NA	NA	NA	NA	NA	NA	NA	NA	NA	NA	NA
GSH1_HUMAN	NA	NA	NA	NA	NA	NA	NA	NA	NA	NA	NA	NA	NA	NA	NA	NA	NA	NA	NA
GSTM1_HUMAN	NA	NA	NA	NA	NA	NA	NA	NA	NA	NA	NA	NA	NA	NA	NA	NA	NA	NA	NA
GSTM2_HUMAN	NA	NA	NA	NA	NA	NA	NA	NA	NA	NA	NA	NA	NA	NA	NA	NA	NA	NA	NA
GSTP1_HUMAN	NA	-3.03118	-1.53043	0.0647497	-2.64991	-0.737145	NA	NA	NA	-3.01523	-0.107519	0.181669	0.0671854	NA	1.00307	0.156001	-0.676525	NA	-1.43256
HDGF_HUMAN	NA	NA	NA	NA	NA	NA	NA	NA	NA	NA	NA	NA	NA	NA	NA	NA	NA	NA	NA
HEMO_HUMAN	-4.15647	-4.09594	-4.25766	-4.20498	-4.03026	-4.64484	-4.18491	-3.99616	-4.76677	-3.61156	-3.95334	-4.35626	-4.30004	-3.80746	-4.06768	-3.49886	-3.82393	-4.23761	-4.01911
HEP2_HUMAN	3.29592	3.15722	2.91289	3.35628	3.22304	3.14159	2.98117	2.94246	3.1302	3.03921	3.11776	2.69591	2.97599	3.26317	2.42513	3.35603	2.93238	2.90409	3.15979
HGFL_HUMAN	0.679429	-0.859866	0.233815	-0.129482	0.43095	-0.167453	0.509304	-0.0289258	-1.73288	-0.731407	-0.737971	0.222289	-0.000258249	0.356664	-2.02475	-1.16099	0.376819	0.0402953	0.431717
HNRPC_HUMAN	NA	NA	NA	NA	NA	NA	NA	NA	NA	NA	NA	NA	NA	NA	NA	NA	NA	NA	NA
HNRPL_HUMAN	NA	NA	NA	NA	NA	NA	NA	NA	NA	NA	NA	NA	NA	NA	NA	NA	NA	NA	NA
HRG_HUMAN	-6.06985	NA	-3.06958	-3.48464	-6.31609	-4.98809	-5.45239	-6.97326	-5.52544	-4.55244	-3.51905	-6.45719	-4.56437	-5.26568	-4.6033	-3.44723	-3.27936	-4.06833	-4.18777
HS90A_HUMAN	NA	NA	NA	NA	NA	NA	NA	NA	NA	NA	NA	NA	NA	NA	NA	NA	NA	NA	NA
HS90B_HUMAN	NA	NA	NA	NA	NA	NA	NA	NA	NA	NA	NA	NA	NA	NA	NA	NA	NA	NA	NA
HSP13_HUMAN	NA	NA	NA	NA	NA	NA	NA	NA	NA	NA	NA	NA	NA	NA	NA	NA	NA	NA	NA
HYOU1_HUMAN	NA	NA	NA	NA	NA	NA	NA	NA	NA	NA	NA	NA	NA	NA	NA	NA	NA	NA	NA
I2BPL_HUMAN	NA	NA	NA	NA	NA	NA	NA	NA	NA	NA	NA	NA	NA	NA	NA	NA	NA	NA	NA
IC1_HUMAN	4.64013	4.6952	1.89071	1.7813	1.93399	4.34892	1.95807	1.90906	1.87519	2.22681	4.49141	1.77448	2.01188	2.13107	1.63398	4.94437	2.10799	2.12558	1.81139
ICOSL_HUMAN	-0.544145	-0.567059	0.100747	-0.767503	-0.0644791	-0.381469	0.121023	-0.979249	-0.470044	-1.23353	-0.0660133	-0.097275	-0.583206	-0.258924	-0.300802	-1.07692	-0.133134	0.417272	-0.534894
IF4E_HUMAN	NA	NA	NA	NA	NA	NA	NA	NA	NA	NA	NA	NA	NA	NA	NA	NA	NA	NA	NA
IL16_HUMAN	NA	NA	NA	NA	NA	NA	NA	NA	NA	NA	NA	NA	NA	NA	NA	NA	NA	NA	NA
IL18_HUMAN	NA	NA	NA	NA	NA	NA	NA	NA	NA	NA	NA	NA	NA	NA	NA	NA	NA	NA	NA
IL1R2_HUMAN	-4.89697	-3.91088	-3.787	-2.72821	-4.15476	-4.90632	-3.20662	-2.60534	-3.90669	-3.64014	-3.20991	-4.43518	-4.28168	-4.13171	-4.27146	-3.60758	-2.97395	-3.24727	-5.08949
IL2_HUMAN	-3.38557	NA	-3.48708	-4.06374	-4.06075	-4.52226	-4.13255	NA	-3.85213	-3.75543	-4.36659	NA	-3.81486	-4.18357	NA	-3.73031	-3.91364	NA	-3.5946
IL33_HUMAN	NA	NA	NA	NA	NA	NA	NA	NA	NA	NA	NA	NA	NA	NA	NA	NA	NA	NA	NA
IL6_HUMAN	NA	NA	NA	NA	NA	NA	NA	NA	NA	NA	NA	NA	NA	NA	NA	NA	NA	NA	NA
IL6RB_HUMAN	-1.57535	-1.4937	-1.0398	-1.87758	-1.73573	-1.28358	-0.982766	-2.58649	-2.13252	-1.23169	-1.10929	-1.10809	-1.79287	-1.31092	-1.36474	-1.51722	-0.943769	-0.498383	-1.42987
IL7_HUMAN	NA	NA	NA	NA	NA	NA	NA	NA	NA	NA	NA	NA	NA	NA	NA	NA	NA	NA	NA
IL8_HUMAN	NA	NA	NA	NA	NA	NA	NA	NA	NA	NA	NA	NA	NA	NA	NA	NA	NA	NA	NA
IMDH2_HUMAN	NA	NA	NA	NA	NA	NA	NA	NA	NA	NA	NA	NA	NA	NA	NA	NA	NA	NA	NA
INVO_HUMAN	NA	NA	NA	NA	NA	NA	NA	NA	NA	NA	NA	NA	NA	NA	NA	NA	NA	NA	NA
IPO4_HUMAN	NA	NA	NA	NA	NA	NA	NA	NA	NA	NA	NA	NA	NA	NA	NA	NA	NA	NA	NA
IQGA2_HUMAN	NA	NA	NA	NA	NA	NA	NA	NA	NA	NA	NA	NA	NA	NA	NA	NA	NA	NA	NA
ISG15_HUMAN	NA	NA	NA	NA	NA	NA	NA	NA	NA	NA	NA	NA	NA	NA	NA	NA	NA	NA	NA
ITIH2_HUMAN	NA	-2.77963	-3.79279	-2.88558	-3.53426	-3.77824	-3.98523	-3.65646	-3.85853	-2.91701	-3.43259	-3.71793	-3.76457	-2.95603	NA	-3.07241	-3.38685	-4.04654	-3.38204
K6PP_HUMAN	NA	NA	NA	NA	NA	NA	NA	NA	NA	NA	NA	NA	NA	NA	NA	NA	NA	NA	NA
KIF3B_HUMAN	NA	NA	NA	NA	NA	NA	NA	NA	NA	NA	NA	NA	NA	NA	NA	NA	NA	NA	NA
KIT_HUMAN	-2.801	-2.13692	-2.58069	-3.50317	-2.35201	-3.18519	-1.8713	-3.92419	-3.06661	-2.26846	-2.23279	-2.7209	-2.84828	-2.65033	-2.01166	-3.63033	-2.52091	-1.42283	-3.09196
KLKB1_HUMAN	-0.830672	-1.06736	-1.30223	-1.10504	-0.974704	-1.46761	-0.438465	-1.52023	-1.14912	-0.815893	-1.34525	-1.67061	-1.41354	-1.63623	-1.24423	-0.748411	-1.31386	-0.596503	-1.0989
KNG1_HUMAN	-4.10084	-3.63201	-3.6698	-3.92579	-4.51848	-4.05537	-4.45153	-4.20366	-4.18646	-3.8566	-3.82423	-4.39178	-3.93487	-4.0488	-3.6895	-3.37646	-4.06087	-4.2245	-4.23462
KPCI_HUMAN	NA	NA	NA	NA	NA	NA	NA	NA	NA	NA	NA	NA	NA	NA	NA	NA	NA	NA	NA
KPYM_HUMAN	-3.20881	-3.92733	NA	-1.53023	-3.09949	-2.12609	-0.884453	-2.0083	-2.1942	-3.09516	-0.895007	NA	-1.45022	-1.58995	-0.53081	-1.64199	-2.59419	-2.68725	-2.76924
KS6A3_HUMAN	NA	NA	NA	NA	NA	NA	NA	NA	NA	NA	NA	NA	NA	NA	NA	NA	NA	NA	NA
KYNU_HUMAN	NA	NA	NA	NA	NA	NA	NA	NA	NA	NA	NA	NA	NA	NA	NA	NA	NA	NA	NA
LAMB1_HUMAN	-4.36429	-4.33514	-2.96921	-3.9537	-4.24467	-4.37329	-3.62587	-3.63193	-4.14772	-3.81495	-3.79655	-3.86796	-4.0689	-4.68176	-4.28595	-3.03627	-3.80882	-3.53113	-4.43903
LBP_HUMAN	-1.37075	-0.157469	-0.861386	-1.79594	-1.48535	-1.88806	-1.27664	-0.865023	-0.757597	-2.22354	-1.07482	-1.91568	-0.351487	-1.17609	-1.44854	-0.0814001	-1.006	-1.48781	-1.00712
LDHA_HUMAN	-3.27301	-3.26546	-2.72145	-2.49897	-3.04233	-3.66135	-1.81048	-2.27402	-3.05139	-2.91883	-2.61667	-3.25456	-2.78707	-3.06289	-2.09054	-2.21315	-2.5835	-2.6233	-3.21273
LEG3_HUMAN	NA	NA	NA	NA	NA	NA	NA	NA	NA	NA	NA	NA	NA	NA	NA	NA	NA	NA	NA
LOX15_HUMAN	NA	NA	NA	NA	NA	NA	NA	NA	NA	NA	NA	NA	NA	NA	NA	NA	NA	NA	NA
LOX5_HUMAN	NA	NA	NA	NA	NA	NA	NA	NA	NA	NA	NA	NA	NA	NA	NA	NA	NA	NA	NA
LTOR1_HUMAN	NA	NA	NA	NA	NA	NA	NA	NA	NA	NA	NA	NA	NA	NA	NA	NA	NA	NA	NA
LUM_HUMAN	3.79583	4.01735	4.06855	2.79351	4.04432	3.13445	4.49212	2.67183	3.40517	3.6364	3.77411	4.14098	3.44759	3.9421	3.83959	1.95907	4.06528	4.65246	3.57327
LYAM1_HUMAN	1.34006	1.36465	1.03843	1.14192	1.96778	1.41955	2.08166	1.49322	1.8364	1.97364	1.81867	2.04399	1.84114	1.48679	1.81398	0.870954	2.57997	2.61964	2.16861
LYOX_HUMAN	-2.47319	-5.01313	-2.78547	-4.53193	NA	-3.16931	-2.93005	-3.74085	-3.86774	-3.65796	-3.53255	-2.22378	-3.69645	-4.67132	-3.41854	-3.51179	-2.68009	-2.77266	-3.2155
LYSC_HUMAN	-4.81533	-6.54732	-4.76928	-5.08745	-4.84267	NA	-6.02564	-4.66796	-4.39579	-4.85315	-5.75414	-4.30398	NA	-5.02833	-5.0335	-4.82237	-4.13418	-6.66473	-4.66053
M4K1_HUMAN	NA	NA	NA	NA	NA	NA	NA	NA	NA	NA	NA	NA	NA	NA	NA	NA	NA	NA	NA
MANBA_HUMAN	NA	NA	NA	NA	NA	NA	NA	NA	NA	NA	NA	NA	NA	NA	NA	NA	NA	NA	NA
MAP1B_HUMAN	NA	NA	NA	NA	NA	NA	NA	NA	NA	NA	NA	NA	NA	NA	NA	NA	NA	NA	NA
MASP1_HUMAN	0.214251	0.650833	0.243616	0.195057	0.578877	-0.188872	0.0398107	-0.91586	0.181478	0.109545	0.278702	0.338669	-0.101685	0.242674	0.592186	0.0526155	0.747581	0.15512	0.627375
MBL2_HUMAN	-4.82527	-1.93806	-1.48655	-3.20406	-2.13066	-1.80758	-3.32235	-1.56418	-2.34584	-3.44576	-1.50885	-1.77791	-2.9027	-2.95257	-1.73323	-3.5964	-1.08532	-2.22616	-3.57936
MET_HUMAN	NA	NA	NA	NA	NA	NA	NA	NA	NA	NA	NA	NA	NA	NA	NA	NA	NA	NA	NA
MK03_HUMAN	NA	NA	NA	NA	NA	NA	NA	NA	NA	NA	NA	NA	NA	NA	NA	NA	NA	NA	NA
MMP12_HUMAN	NA	NA	NA	NA	NA	NA	NA	NA	NA	NA	NA	NA	NA	NA	NA	NA	NA	NA	NA
MMP14_HUMAN	NA	NA	NA	NA	NA	NA	NA	NA	NA	NA	NA	NA	NA	NA	NA	NA	NA	NA	NA
MMP2_HUMAN	-2.48238	-1.4325	-1.41206	-2.51839	-1.87624	-2.40824	-1.51044	-1.22248	-2.56042	-1.79799	-2.17781	-1.32924	-2.25096	-2.06433	-2.50013	-0.347891	-1.44589	-0.940939	-1.06863
MMP9_HUMAN	-3.88422	-4.65392	-6.15816	-3.32278	-4.61922	-6.11199	-5.28145	-3.64728	-2.9279	-4.45404	-4.29513	-4.59341	-4.91675	-5.09682	-5.38696	-3.49514	-3.5336	-4.63139	-4.73365
MOES_HUMAN	-5.53168	-5.96836	-5.01358	NA	NA	-6.29388	-4.48994	-5.44722	NA	-5.97835	-4.72427	-5.09707	-5.10261	-5.08694	-4.31409	-5.15822	-4.79391	-5.16602	-6.20396
MRP1_HUMAN	NA	NA	NA	NA	NA	NA	NA	NA	NA	NA	NA	NA	NA	NA	NA	NA	NA	NA	NA
MSLN_HUMAN	-4.32592	-5.06869	-3.50805	-5.98036	-5.76116	-6.41249	-5.37151	-6.30295	-5.85687	-5.5154	-4.91605	-4.09727	-5.41911	-5.99104	-4.96698	-3.33769	-3.94763	-4.36001	-6.33474
MTAP_HUMAN	NA	NA	NA	NA	NA	NA	NA	NA	NA	NA	NA	NA	NA	NA	NA	NA	NA	NA	NA
MTAP2_HUMAN	NA	NA	NA	NA	NA	NA	NA	NA	NA	NA	NA	NA	NA	NA	NA	NA	NA	NA	NA
MUC5B_HUMAN	NA	NA	NA	NA	NA	NA	NA	NA	NA	NA	NA	NA	NA	NA	NA	NA	NA	NA	NA
MVP_HUMAN	NA	NA	NA	NA	NA	NA	NA	NA	NA	NA	NA	NA	NA	NA	NA	NA	NA	NA	NA
MXRA5_HUMAN	NA	NA	NA	NA	NA	NA	NA	NA	NA	NA	NA	NA	NA	NA	NA	NA	NA	NA	NA
MYH9_HUMAN	-5.42562	NA	-4.7461	-4.12673	-6.14094	NA	NA	NA	-4.60304	-5.99967	-3.18534	-4.09586	-4.51819	-3.73865	-3.73307	NA	-5.02708	NA	-5.17773
MYO1G_HUMAN	NA	NA	NA	NA	NA	NA	NA	NA	NA	NA	NA	NA	NA	NA	NA	NA	NA	NA	NA
NAMPT_HUMAN	NA	NA	NA	NA	NA	NA	NA	NA	NA	NA	NA	NA	NA	NA	NA	NA	NA	NA	NA
NDRG1_HUMAN	NA	NA	NA	NA	NA	NA	NA	NA	NA	NA	NA	NA	NA	NA	NA	NA	NA	NA	NA
NGAL_HUMAN	-2.88592	-4.25081	-3.82317	-2.98322	-2.91905	-3.1514	-3.82064	-3.35667	-2.92331	-3.0957	-2.55803	-2.80519	-3.20241	-2.73791	-3.59274	-3.38048	-2.38621	-2.73731	-3.14883
NID1_HUMAN	-4.10329	-3.27005	-3.37274	-2.58208	-3.3508	-3.23859	-4.00535	-3.08193	-3.86582	-2.40234	-2.79683	-2.40733	-3.06668	-4.48325	-3.15539	-2.43363	-1.78692	-3.17704	-2.18496
NUMA1_HUMAN	NA	NA	NA	NA	NA	NA	NA	NA	NA	NA	NA	NA	NA	NA	NA	NA	NA	NA	NA
OLFM4_HUMAN	NA	NA	NA	NA	NA	NA	NA	NA	NA	NA	NA	NA	NA	NA	NA	NA	NA	NA	NA
OSTP_HUMAN	-2.96269	-2.43819	-2.86794	-1.87667	-3.57391	-2.8543	-2.89066	-3.44637	-3.59006	-2.42459	-2.68979	-1.62161	-3.47043	NA	-3.30039	-3.09397	-2.20435	-2.63489	-2.34593
PADI2_HUMAN	NA	NA	NA	NA	NA	NA	NA	NA	NA	NA	NA	NA	NA	NA	NA	NA	NA	NA	NA
PCOC1_HUMAN	-1.7906	-2.66427	-2.23027	-2.528	-1.48076	-4.25354	-2.36548	-3.4136	-3.07278	-1.20858	-1.90231	-1.91135	-2.16096	-1.25505	-1.76921	-2.53684	-2.63283	-2.40266	-2.20295
PD1L1_HUMAN	NA	NA	NA	NA	NA	NA	NA	NA	NA	NA	NA	NA	NA	NA	NA	NA	NA	NA	NA
PDCD1_HUMAN	NA	NA	NA	NA	NA	NA	NA	NA	NA	NA	NA	NA	NA	NA	NA	NA	NA	NA	NA
PEDF_HUMAN	5.13795	4.66617	4.87558	5.03351	4.93902	4.89745	5.12567	4.48693	4.26067	4.79191	4.69023	4.46506	4.85164	5.50449	4.66413	5.26795	5.33445	5.17282	4.35314
PEPC_HUMAN	-4.08892	-3.38086	-2.80082	-2.92991	-3.7843	-4.04631	-2.25488	NA	-3.00962	-2.68835	-4.1645	-2.3652	-3.68226	-4.41273	-3.49911	-3.24334	-3.80564	-3.4091	-4.8031
PEPL_HUMAN	NA	NA	NA	NA	NA	NA	NA	NA	NA	NA	NA	NA	NA	NA	NA	NA	NA	NA	NA
PERE_HUMAN	-5.4919	NA	NA	NA	NA	NA	NA	-5.78645	NA	NA	NA	-5.18221	NA	NA	NA	NA	-4.6279	NA	NA
PERM_HUMAN	NA	NA	NA	NA	NA	NA	NA	NA	NA	NA	NA	NA	NA	NA	NA	NA	NA	NA	NA
PGBM_HUMAN	-3.17884	-3.01675	-1.895	-4.12206	-2.34609	-3.34777	-1.97953	-2.75156	-3.11534	-2.61287	-2.67415	-2.3012	-2.92276	-3.82936	-2.73513	-2.81376	-2.73937	-2.04659	-2.8034
PGDH_HUMAN	NA	NA	NA	NA	NA	NA	NA	NA	NA	NA	NA	NA	NA	NA	NA	NA	NA	NA	NA
PGH1_HUMAN	NA	NA	NA	NA	NA	NA	NA	NA	NA	NA	NA	NA	NA	NA	NA	NA	NA	NA	NA
PGH2_HUMAN	NA	NA	NA	NA	NA	NA	NA	NA	NA	NA	NA	NA	NA	NA	NA	NA	NA	NA	NA
PGRP2_HUMAN	4.28977	4.51224	3.64655	4.41072	4.59696	3.97743	3.43371	2.47999	3.9345	4.66251	4.32163	3.71954	4.22289	4.58705	4.72306	4.0951	3.75043	3.5754	4.51309
PGS1_HUMAN	NA	NA	NA	NA	NA	NA	NA	NA	NA	NA	NA	NA	NA	NA	NA	NA	NA	NA	NA
PGS2_HUMAN	NA	NA	NA	NA	NA	NA	NA	NA	NA	NA	NA	NA	NA	NA	NA	NA	NA	NA	NA
PGTA_HUMAN	NA	NA	NA	NA	NA	NA	NA	NA	NA	NA	NA	NA	NA	NA	NA	NA	NA	NA	NA
PI42C_HUMAN	NA	NA	NA	NA	NA	NA	NA	NA	NA	NA	NA	NA	NA	NA	NA	NA	NA	NA	NA
PIGR_HUMAN	-6.25673	-4.03099	-4.81741	-3.66528	NA	-6.70877	-5.29027	-4.83647	-6.10477	-4.3286	NA	NA	-5.48997	NA	-5.00966	NA	NA	-5.74223	NA
PLAK_HUMAN	NA	NA	NA	NA	NA	NA	NA	NA	NA	NA	NA	NA	NA	NA	NA	NA	NA	NA	NA
PLAP_HUMAN	NA	NA	NA	NA	NA	NA	NA	NA	NA	NA	NA	NA	NA	NA	NA	NA	NA	NA	NA
PLCG2_HUMAN	NA	NA	NA	NA	NA	NA	NA	NA	NA	NA	NA	NA	NA	NA	NA	NA	NA	NA	NA
PLMN_HUMAN	-3.3486	-4.20866	NA	NA	-3.57543	-3.90285	-3.54387	-6.78309	-4.12732	-3.75574	-3.62728	-3.49281	-3.67155	-3.70251	NA	-6.34821	NA	NA	-3.51729
PLOD3_HUMAN	NA	NA	NA	NA	NA	NA	NA	NA	NA	NA	NA	NA	NA	NA	NA	NA	NA	NA	NA
PMGE_HUMAN	-4.6415	-5.21584	-4.96271	-4.07582	-5.07843	-7.91175	-4.66516	-5.47376	-3.82338	-4.83451	-4.36228	-4.9458	-4.1199	-4.52607	-4.87675	-4.5364	-4.12546	-4.16343	-5.02653
POSTN_HUMAN	-3.39361	-2.96483	-1.89502	-2.06889	-3.09851	-3.94358	-0.968719	-3.4967	-3.62092	-2.90338	-3.04597	-2.65307	-3.73712	-2.9384	-2.71445	-3.27566	-2.74503	-2.15491	-2.77672
POTEE_HUMAN	NA	NA	NA	NA	NA	NA	NA	NA	NA	NA	NA	NA	NA	NA	NA	NA	NA	NA	NA
PP1A_HUMAN	NA	NA	NA	NA	NA	NA	NA	NA	NA	NA	NA	NA	NA	NA	NA	NA	NA	NA	NA
PP2AA_HUMAN	NA	NA	NA	NA	NA	NA	NA	NA	NA	NA	NA	NA	NA	NA	NA	NA	NA	NA	NA
PPIA_HUMAN	NA	NA	NA	NA	NA	NA	NA	NA	NA	NA	NA	NA	NA	NA	NA	NA	NA	NA	NA
PPIB_HUMAN	-5.83382	-5.54213	-5.44558	-4.08131	-5.4762	-5.31914	-4.78602	-4.16892	-4.32298	-4.35784	-4.19216	-4.08357	-3.87432	-4.1236	-3.41648	-3.79988	-3.44859	-6.09875	-3.91967
PPM1G_HUMAN	NA	NA	NA	NA	NA	NA	NA	NA	NA	NA	NA	NA	NA	NA	NA	NA	NA	NA	NA
PPP5_HUMAN	NA	NA	NA	NA	NA	NA	NA	NA	NA	NA	NA	NA	NA	NA	NA	NA	NA	NA	NA
PRAP1_HUMAN	-1.91448	-1.98183	-1.96286	-1.4039	-3.03911	-0.705152	-1.78019	-2.46516	-3.17305	-2.15172	-2.09205	-2.02498	-2.05942	-1.67424	-3.20687	-1.46865	-1.36608	-2.51806	-2.46276
PRC2A_HUMAN	NA	NA	NA	NA	NA	NA	NA	NA	NA	NA	NA	NA	NA	NA	NA	NA	NA	NA	NA
PRDX1_HUMAN	-4.07303	-5.60128	-5.57135	-4.32966	-5.05057	-6.24003	-4.35231	-5.00562	-3.63714	-4.93507	-3.9242	-4.61114	-4.19751	-5.41507	-4.42686	-4.68431	-3.84093	-4.62279	-5.34875
PREP_HUMAN	NA	NA	NA	NA	NA	NA	NA	NA	NA	NA	NA	NA	NA	NA	NA	NA	NA	NA	NA
PROC_HUMAN	3.25936	3.43902	3.39039	3.69729	3.24878	3.24978	3.12753	3.34473	3.00652	3.37023	3.27851	3.03668	3.21693	3.38908	3.04427	3.67833	3.42696	3.3074	3.15124
PROS_HUMAN	0.0612538	-0.121955	-0.612102	0.271921	-0.0943536	-0.676484	0.0438142	-0.249656	-0.182883	-0.0143333	0.138291	-0.540569	0.108096	0.229983	-0.253633	0.617889	0.0865316	-0.170312	0.378628
PSB1_HUMAN	NA	NA	NA	NA	NA	NA	NA	NA	NA	NA	NA	NA	NA	NA	NA	NA	NA	NA	NA
PSB2_HUMAN	NA	NA	NA	-2.93116	-3.81419	NA	-4.97934	-3.00501	-4.1451	-3.15085	NA	NA	-4.17871	-3.38044	NA	NA	-2.7682	-4.11825	NA
PSB5_HUMAN	NA	NA	NA	NA	NA	NA	NA	NA	NA	NA	NA	NA	NA	NA	NA	NA	NA	NA	NA
PSMD2_HUMAN	NA	NA	NA	NA	NA	NA	NA	NA	NA	NA	NA	NA	NA	NA	NA	NA	NA	NA	NA
PSPB_HUMAN	NA	NA	NA	NA	NA	NA	NA	NA	NA	NA	NA	NA	NA	NA	NA	NA	NA	NA	NA
PTGR1_HUMAN	NA	NA	NA	NA	NA	NA	NA	NA	NA	NA	NA	NA	NA	NA	NA	NA	NA	NA	NA
PTN6_HUMAN	NA	NA	NA	NA	NA	NA	NA	NA	NA	NA	NA	NA	NA	NA	NA	NA	NA	NA	NA
PTPRC_HUMAN	NA	NA	NA	NA	NA	NA	NA	NA	NA	NA	NA	NA	NA	NA	NA	NA	NA	NA	NA
PTPRJ_HUMAN	-1.65918	-1.71931	-1.4368	-1.49886	-1.4065	-1.761	-1.5495	-1.23042	-1.68444	-1.7828	-1.58787	-1.65486	-1.83845	-1.54753	-1.9536	-1.33322	-1.43027	-0.635209	-1.96326
PUR2_HUMAN	NA	NA	NA	NA	NA	NA	NA	NA	NA	NA	NA	NA	NA	NA	NA	NA	NA	NA	NA
PUR9_HUMAN	NA	NA	NA	NA	NA	NA	NA	NA	NA	NA	NA	NA	NA	NA	NA	NA	NA	NA	NA
PYRG1_HUMAN	NA	NA	NA	NA	NA	NA	NA	NA	NA	NA	NA	NA	NA	NA	NA	NA	NA	NA	NA
QOR_HUMAN	NA	NA	NA	NA	NA	NA	NA	NA	NA	NA	NA	NA	NA	NA	NA	NA	NA	NA	NA
RAB6A_HUMAN	NA	NA	NA	NA	NA	NA	NA	NA	NA	NA	NA	NA	NA	NA	NA	NA	NA	NA	NA
RISC_HUMAN	NA	NA	NA	NA	NA	NA	NA	NA	NA	NA	NA	NA	NA	NA	NA	NA	NA	NA	NA
RL27_HUMAN	NA	NA	NA	NA	NA	NA	NA	NA	NA	NA	NA	NA	NA	NA	NA	NA	NA	NA	NA
ROS1_HUMAN	NA	NA	NA	NA	NA	NA	NA	NA	NA	NA	NA	NA	NA	NA	NA	NA	NA	NA	NA
RUVB2_HUMAN	NA	NA	NA	NA	NA	NA	NA	NA	NA	NA	NA	NA	NA	NA	NA	NA	NA	NA	NA
S100P_HUMAN	NA	NA	NA	NA	NA	NA	NA	NA	NA	NA	NA	NA	NA	NA	NA	NA	NA	NA	NA
SAE2_HUMAN	NA	NA	NA	NA	NA	NA	NA	NA	NA	NA	NA	NA	NA	NA	NA	NA	NA	NA	NA
SAMP_HUMAN	5.03822	4.98164	4.1338	4.90735	4.62149	4.68596	5.23333	5.09271	4.34262	4.16458	4.74627	3.77525	4.66603	4.64994	4.62874	5.53182	5.06594	4.73352	2.60368
SARG_HUMAN	NA	NA	NA	NA	NA	NA	NA	NA	NA	NA	NA	NA	NA	NA	NA	NA	NA	NA	NA
SART3_HUMAN	NA	NA	NA	NA	NA	NA	NA	NA	NA	NA	NA	NA	NA	NA	NA	NA	NA	NA	NA
SCRIB_HUMAN	NA	NA	NA	NA	NA	NA	NA	NA	NA	NA	NA	NA	NA	NA	NA	NA	NA	NA	NA
SEC63_HUMAN	NA	NA	NA	NA	NA	NA	NA	NA	NA	NA	NA	NA	NA	NA	NA	NA	NA	NA	NA
SFTPD_HUMAN	NA	NA	NA	NA	NA	NA	NA	NA	NA	NA	NA	NA	NA	NA	NA	NA	NA	NA	NA
SIAE_HUMAN	NA	NA	NA	NA	NA	NA	NA	NA	NA	NA	NA	NA	NA	NA	NA	NA	NA	NA	NA
SMRC2_HUMAN	NA	NA	NA	NA	NA	NA	NA	NA	NA	NA	NA	NA	NA	NA	NA	NA	NA	NA	NA
SODE_HUMAN	-2.48787	-0.18496	-1.411	-2.29887	-1.9763	-2.43861	-1.33601	-2.43013	-2.58405	-1.53019	-2.42011	0.213616	-2.17087	-2.64028	-2.35431	-3.20022	0.567624	-1.13703	-2.32268
SP16H_HUMAN	NA	NA	NA	NA	NA	NA	NA	NA	NA	NA	NA	NA	NA	NA	NA	NA	NA	NA	NA
SPB3_HUMAN	NA	NA	NA	NA	NA	NA	NA	NA	NA	NA	NA	NA	NA	NA	NA	NA	NA	NA	NA
SPB4_HUMAN	NA	NA	NA	NA	NA	NA	NA	NA	NA	NA	NA	NA	NA	NA	NA	NA	NA	NA	NA
SPB5_HUMAN	NA	NA	NA	NA	NA	NA	NA	NA	NA	NA	NA	NA	NA	NA	NA	NA	NA	NA	NA
SPB6_HUMAN	-7.29618	-8.27723	NA	-6.8651	-7.59823	-6.67911	NA	-8.50991	-7.34261	-8.65063	-6.42657	-6.88945	-6.42621	-7.02544	-5.91214	-6.46703	-6.70191	-7.15993	-7.61587
SPTN2_HUMAN	NA	NA	NA	NA	NA	NA	NA	NA	NA	NA	NA	NA	NA	NA	NA	NA	NA	NA	NA
SRC_HUMAN	NA	NA	NA	NA	NA	NA	NA	NA	NA	NA	NA	NA	NA	NA	NA	NA	NA	NA	NA
STAU1_HUMAN	NA	NA	NA	NA	NA	NA	NA	NA	NA	NA	NA	NA	NA	NA	NA	NA	NA	NA	NA
STMN1_HUMAN	NA	NA	NA	NA	NA	NA	NA	NA	NA	NA	NA	NA	NA	NA	NA	NA	NA	NA	NA
SYCC_HUMAN	NA	NA	NA	NA	NA	NA	NA	NA	NA	NA	NA	NA	NA	NA	NA	NA	NA	NA	NA
SYMC_HUMAN	NA	NA	NA	NA	NA	NA	NA	NA	NA	NA	NA	NA	NA	NA	NA	NA	NA	NA	NA
TBB2A_HUMAN	NA	NA	NA	NA	NA	NA	NA	NA	NA	NA	NA	NA	NA	NA	NA	NA	NA	NA	NA
TBB3_HUMAN	NA	NA	NA	NA	NA	NA	NA	NA	NA	NA	NA	NA	NA	NA	NA	NA	NA	NA	NA
TBB4A_HUMAN	NA	NA	NA	NA	NA	NA	NA	NA	NA	NA	NA	NA	NA	NA	NA	NA	NA	NA	NA
TBB4B_HUMAN	NA	NA	NA	NA	NA	NA	NA	NA	NA	NA	NA	NA	NA	NA	NA	NA	NA	NA	NA
TBB5_HUMAN	NA	NA	NA	NA	NA	NA	NA	NA	NA	NA	NA	NA	NA	NA	NA	NA	NA	NA	NA
TCO1_HUMAN	-6.02057	-4.20444	-5.56796	-4.91022	-4.75779	-6.27332	-5.41527	-7.20776	-5.45323	-5.09678	-5.97706	-5.64687	-5.70548	-5.70449	-5.97381	-4.28555	-5.10329	-5.50864	-6.19979
TENS3_HUMAN	NA	NA	NA	NA	NA	NA	NA	NA	NA	NA	NA	NA	NA	NA	NA	NA	NA	NA	NA
TGM2_HUMAN	NA	NA	NA	NA	NA	NA	NA	NA	NA	NA	NA	NA	NA	NA	NA	NA	NA	NA	NA
THRB_HUMAN	NA	NA	NA	NA	NA	NA	NA	NA	NA	NA	NA	NA	NA	NA	NA	NA	NA	NA	NA
THTR_HUMAN	NA	NA	NA	NA	NA	NA	NA	NA	NA	NA	NA	NA	NA	NA	NA	NA	NA	NA	NA
TIMP1_HUMAN	-0.617437	-0.551303	-0.737357	-1.43854	-1.03891	-1.31974	-0.871726	-1.4944	-0.886042	-0.819047	-0.964325	-0.294763	-0.581416	-1.23973	-1.16798	-0.771065	-0.232085	-0.83716	-0.09453
TNFL4_HUMAN	NA	NA	NA	NA	NA	NA	NA	NA	NA	NA	NA	NA	NA	NA	NA	NA	NA	NA	NA
TPIS_HUMAN	-3.78896	-4.82911	-4.67512	-3.18729	-4.52237	-3.79979	-3.18308	-4.23628	-3.22347	-4.9026	-2.67402	-3.51222	-3.13385	-3.58748	-2.48755	-3.14016	-3.76436	-4.23332	-3.89007
TPR_HUMAN	NA	NA	NA	NA	NA	NA	NA	NA	NA	NA	NA	NA	NA	NA	NA	NA	NA	NA	NA
TRFL_HUMAN	NA	NA	NA	NA	NA	NA	NA	NA	NA	NA	NA	NA	NA	NA	NA	NA	NA	NA	NA
TSP1_HUMAN	-1.17947	-0.780732	-1.53518	-2.42856	-0.168888	-3.25703	0.593703	-0.245758	0.692532	-0.0584322	0.461531	0.182251	-2.34401	-2.38443	-1.39044	-2.85835	1.60909	-0.755591	1.84309
TSP2_HUMAN	NA	NA	NA	NA	NA	NA	NA	NA	NA	NA	NA	NA	NA	NA	NA	NA	NA	NA	NA
TTHY_HUMAN	-4.99946	NA	-4.50807	-4.61681	-4.62233	NA	-4.71935	-5.57988	-5.6986	-4.97933	-5.01584	-4.45586	-4.96781	-4.94553	NA	-4.9035	-4.04017	-4.83494	-4.85433
TYPH_HUMAN	NA	NA	NA	NA	NA	NA	NA	NA	NA	NA	NA	NA	NA	NA	NA	NA	NA	NA	NA
UBE2O_HUMAN	NA	NA	NA	NA	NA	NA	NA	NA	NA	NA	NA	NA	NA	NA	NA	NA	NA	NA	NA
UBE4B_HUMAN	NA	NA	NA	NA	NA	NA	NA	NA	NA	NA	NA	NA	NA	NA	NA	NA	NA	NA	NA
URP2_HUMAN	-7.97392	-7.94138	-5.9232	-4.16512	-6.98576	-4.4524	-3.96592	-5.3735	-5.1635	-7.38391	-3.31175	-4.37413	-3.36488	-4.25988	-2.7172	-4.06354	-6.38397	-8.37477	-5.83087
VCAM1_HUMAN	-0.689653	-0.99957	-0.18208	-0.819248	-0.43447	-0.588051	-0.951252	-0.850463	-0.841498	-0.69917	-0.939152	-0.3339	-0.693864	-0.850436	-0.890537	-0.768669	-0.0463438	-0.188554	-0.444828
VNN1_HUMAN	-0.0471086	0.0846882	0.878549	-0.796845	0.405287	-1.32718	0.635623	0.416632	-0.307625	-0.791975	0.291488	0.190509	0.886476	2.04291	-1.35504	1.02397	1.08095	0.777369	0.153785
VP13C_HUMAN	NA	NA	NA	NA	NA	NA	NA	NA	NA	NA	NA	NA	NA	NA	NA	NA	NA	NA	NA
VTDB_HUMAN	NA	NA	NA	NA	NA	NA	NA	NA	NA	NA	NA	NA	NA	NA	NA	NA	NA	NA	NA
VTNC_HUMAN	-1.18859	-1.16421	-1.21717	-0.451842	-1.65319	-0.774987	-1.58481	-1.8765	-1.2322	-1.30775	-1.56667	-1.22745	-1.39979	-0.884724	-1.59398	0.982992	-0.790339	-1.5703	-0.441523
VWF_HUMAN	1.36766	1.36929	2.33165	0.93478	1.48573	-0.437239	0.841139	2.07586	0.0855601	1.62349	-0.108208	1.75465	-1.145	-1.3834	-1.12465	2.47981	2.49034	1.35131	1.84424
WASP_HUMAN	NA	NA	NA	NA	NA	NA	NA	NA	NA	NA	NA	NA	NA	NA	NA	NA	NA	NA	NA
XDH_HUMAN	NA	NA	NA	NA	NA	NA	NA	NA	NA	NA	NA	NA	NA	NA	NA	NA	NA	NA	NA
XPO7_HUMAN	NA	NA	NA	NA	NA	NA	NA	NA	NA	NA	NA	NA	NA	NA	NA	NA	NA	NA	NA
